# Supplementary material for: Distal 10q trisomy with copy number gain in chromosome region 10q23.1–10q25.1: the Wnt signaling pathway is the most pertinent to the gene content in the region of copy number gain: a case report
Source: BMC Res Notes. 2015 Jun 19;8:250. doi: 10.1186/s13104-015-1213-x (PMC4473823; doi:10.1186/s13104-015-1213-x)
Supplement: Additional file 1: — Detail information of the qPCR primers, gene content of the CNVR, and results of GO analysis. [file 13104_2015_1213_MOESM1_ESM.xlsx]

## Sheet: Table S1
Table S1 List of primers used for qPCR validation of partial trisomy 10q
RTS_ID	Position (GRCh37/hg19)	Length(bp)	Relative copy number	AT (°C)	Forward (5'-3')	Reverse (5'-3')
A1	86572319-86572484	166	0.9	60	AAACCGATATCCTGCAATGG	ACGGGGAGATGTCCCTTAAC
A2	86578790- 86578978	189	1.02	60	CTGTATCCTCCCTCGGTTCA	GTTCCCAGTGAGAAGGGTGA
A3	86581410- 86581598	189	1.2	60	GAAACCAAATTGGCAAGGAA	CCCTCCTTCATCCTCTACCC
A4	86587316- 86587492	177	1.2	64	GCTGTGTGTGGGATGATTTG	TCAAGCTTAGCAGGACAGCA
A5	86591156-86591361	206	1.45	64	CTCCCTCCTTGCCTTTTTCT	GGGGTGTCTTGCAATCTAGG
A6	86591714- 86591863	150	1.79	58	AGGGGAGGCTTCAACAGAGT	TCCCAACACTCCCCTAAACA
A7	86592752- 86592986	235	1.56	58	AAGGTTCTGCGTGACGTCTT	GTTTCAGGCCTCACCCCTAT
A8	86600232- 86600395	164	1.66	58	TTCCCCATTCTTTGCTCATC	AATGGTGTGAACCTGGGAAG
A9	86612703- 86612857	155	1.77	60	CAGTTGAGTGAGCCACCTGA	CATGAAGGAATGGGCAAGAT
A10	86620752- 86620982	231	1.86	60	GTGTGGACAGTCAGGCAGAA	CCGTAGAACAGGGTCTTCCA
A11	86626404- 86626563	160	1.65	60	TCCCATTTGCTTTGAGATCC	TCAAGAGATGACCCCCACTC
A12	86628401- 86628586	186	1.73	60	TGCTCTCACAGAAGGGCATT	TGTCACTGGGGTGTTGAAGA
A13	86630055- 86630218	164	1.8	62	CACAAGCAAGTGGGCCTTAT	GGTTTTGCCACAAAGGGATA
A14	86634180- 86634366	187	1.59	62	TCCTTCTCTTCCCTCCACCT	ACAGGGAAAGCATGATCGTC
A15	86636401-86636569	169	1.6	62	CGACCAGAACTGCTGATGAA	GTTCTAGGCCACCACTGGAA
A16	86638564- 86638742	179	1.69	62	CAGCTGAAAAACTCCCTTGG	GAAAGACCAGAATCCCACCA
A17	97514612-97514800	189	1.51	60	GCACCGTGCAAAGTAACAGA	CATTGCTTGTCTGGCATGTA
A18	101143451- 101143619	169	1.57	60	CATTCGAGGGACTGGGTAGA	TACATGGCTACTGGCTGCTG
A19	104774029- 104774266	238	1.64	60	CCTTGGCAGGTGGTATCAGT	AGGGCTTTGCTCCAAATTCT
A20	108381470- 108381667	198	1.82	60	AGCCCACTCCAGAAACAGAA	TTCGGGTGGTGAAAGGTTAC
A21	108384659- 108384808	150	1.69	60	AGGGTGCAGTATGCCCTATG	GCCACCTACTGTCCCTTTTG
A22	108386261- 108386484	224	1.5	60	TGGCATCCACAGTCACTCAT	ATCCAGGGTGCTTTGCTATG
A23	108388453- 108388602	150	1.69	60	CCACAGATAGAAGCCCAGGA	AATCCACATGCACCACTCAA
A24	108389983- 108390207	225	1.62	60	GGACACTGTACGCAGCCCTA	GGACCGCCACTTACTAGCTG
A25	108393850- 108394062	213	1.5	60	AGGCTGGGAATGGAAAGACT	AAAAGGATCATTCGCAGGTG
A26	108394204- 108394369	166	1.75	60	TGGAGCACAGAGGGGTTAAG	CCACCTTCCTCTTGGTCTGA
A27	108394453- 108394653	201	1.8	60	TTGGCATTTACTCAATACTCTGC	TGCCAGCCTGGATTTAGTTT
A28	108394795- 108395007	213	1.03	60	TATTCTCCAAGGGCATTGCT	TGCCTTAAGGGACATCTTGG
A29	108395076-108395319	244	0.97	60	GCCCTCACTCAAGCTTCATC	AATCCAGCTGATCCCTTCCT
A30	108395356- 108395597	242	1.02	60	TTCTCCAAATTTAAAAGGGGGTA	CACTCAGTGCCGCTTAATGA
A31	108395739- 108395930	192	0.97	60	CGACAAGGAGTGGAAAAGGA	TCCTCTCACTTCAGCCTCGT
A32	108397055-108397283	229	1.02	60	GCCAAAATTTCCTCACCAAA	AGCTCAGGAGGTCTGCACAT
A33	108400206- 108400449	244	1.06	58	TTTTCGTCCCTAGCCTCAGA	TTCCCAGAGAAATCCAATGC
A34	108404645- 108404820	176	1.06	62	TGTTTCCAGTGAGGGCTCTT	CTGCCATTTGGGACTTGTTT

## Sheet: Table S2
Table S2 Gene content of the identified CNVR
Symbol	Ensembl Gene ID	Chromosome site (GRCh37/hg19)	Gene type
CYP17A1-AS1	ENSG00000203886	chr10: 104,592,478-104,594,273	antisense RNA
DNMBP-AS1	ENSG00000227695	chr10: 101,686,767-101,718,138	antisense RNA
MIR107	ENSG00000198997	chr10: 91,352,500-91,352,586	microRNA
MIR1287	ENSG00000221419	chr10: 100,154,975-100,155,064	microRNA
MIR1307	ENSG00000221767	chr10: 105,154,010-105,154,158	microRNA
MIR146B	ENSG00000202569	chr10: 104,196,269-104,196,341	microRNA
MIR346	ENSG00000199104	chr10: 88,024,451-88,024,545	microRNA
Mir544(MIR544A)	ENSG00000207587	chr14: 101,514,995-101,515,085	microRNA
MIR607	ENSG00000207976	chr10: 98,588,426-98,588,521	microRNA
MIR608	ENSG00000207551	chr10: 102,734,742-102,734,841	microRNA
MIR609	ENSG00000208033	chr10: 105,978,547-105,978,641	microRNA
MIR936	ENSG00000216083	chr10: 105,807,847-105,807,944	microRNA
RNY4P26	ENSG00000252895	chr10: 95,806,795-95,806,882	Miscellaneous RNA (misc_RNA)
AGAP11	ENSG00000151303	chr10: 88,752,163-88,769,960	processed transcript
LINC00263	ENSG00000235823	chr10: 102,133,372-102,143,125	processed transcript
ZNF518A	ENSG00000177853	chr10: 97,889,472-97,965,044	processed transcript
CYP2C58P	ENSG00000235199	chr10: 96,625,609-96,632,886	processed_pseudogene
EIF2S2P3	ENSG00000236493	chr10: 94,428,502-94,429,500	processed_pseudogene
EIF4A1P8	ENSG00000213484	chr10: 93,896,632-93,898,127	processed_pseudogene
GAPDHP28	ENSG00000213449	chr10: 93,426,537-93,427,539	processed_pseudogene
HMGN2P35	ENSG00000232875	chr10: 98,675,390-98,675,659	processed_pseudogene
KRT8P38	ENSG00000226358	chr10: 90,487,242-90,488,671	processed_pseudogene
MARK2P9	ENSG00000232709	chr10: 94,178,424-94,180,632	processed_pseudogene
MTND4P19	ENSG00000230338	chr10: 96,533,913-96,534,390	processed_pseudogene
MTND4P20	ENSG00000233377	chr10: 96,700,010-96,700,878	processed_pseudogene
NHP2P1	ENSG00000105988	chr10: 93,976,089-93,976,550	processed_pseudogene
PFN1P11	ENSG00000213061	chr10: 104,597,768-104,605,230	processed_pseudogene
PHBP9	ENSG00000230224	chr10: 102,008,028-102,008,852	processed_pseudogene
RPL13AP5	ENSG00000236552	chr10: 98,510,045-98,510,675	processed_pseudogene
RPL7AP8	ENSG00000230507	chr10: 88,390,582-88,391,385	processed_pseudogene
RPS27P1	ENSG00000223876	chr10: 93,304,609-93,304,855	processed_pseudogene
SNRPD2P1	ENSG00000228938	chr10: 91,738,474-91,738,827	processed_pseudogene
SRP9P1	ENSG00000180581	chr10: 93,565,803-93,567,253	processed_pseudogene
ST13P13	ENSG00000229256	chr10: 104,975,466-104,976,557	processed_pseudogene
YWHAZP5	ENSG00000213260	chr10: 107,446,080-107,446,809	processed_pseudogene
ABCC2	ENSG00000023839	chr10: 101,542,489-101,611,949	protein coding
ACTA2	ENSG00000107796	chr10: 90,694,831-90,751,147	protein coding
ACTR1A	ENSG00000138107	chr10: 104,238,986-104,262,482	protein coding
ALDH18A1	ENSG00000059573	chr10: 97,365,696-97,416,463	protein coding
ANKRD1	ENSG00000148677	chr10: 92,671,853-92,681,033	protein coding
ANKRD2	ENSG00000165887	chr10: 99,332,198-99,343,641	protein coding
ANKRD22	ENSG00000152766	chr10: 90,581,889-90,611,575	protein coding
ARHGAP19	ENSG00000213390	chr10: 98,978,996-99,052,413	protein coding
ARL3	ENSG00000138175	chr10: 104,433,488-104,474,164	protein coding
AS3MT	ENSG00000214435	chr10: 104,629,273-104,661,656	protein coding
ATAD1	ENSG00000138138	chr10: 89,511,269-89,601,100	protein coding
AVPI1	ENSG00000119986	chr10: 99,437,181-99,447,080	protein coding
BLNK	ENSG00000095585	chr10: 97,951,458-98,031,344	protein coding
BLOC1S2	ENSG00000196072	chr10: 102,033,713-102,046,469	protein coding
BMPR1A	ENSG00000107779	chr10: 88,516,407-88,692,595	protein coding
BTAF1	ENSG00000095564	chr10: 93,683,526-93,790,082	protein coding
BTRC	ENSG00000166167	chr10: 103,113,820-103,317,078	protein coding
C10orf116(ADIRF)	ENSG00000148671	chr10: 88,727,949-88,743,691	protein coding
C10orf12	ENSG00000155640	chr10: 98,741,041-98,745,582	protein coding
C10orf129	ENSG00000173124	chr10: 96,953,957-96,988,685	protein coding
C10orf131	ENSG00000173088	chr10: 97,667,360-97,698,480	protein coding
C10orf2	ENSG00000107815	chr10: 102,747,124-102,754,158	protein coding
C10orf26(WBP1L)	ENSG00000166272	chr10: 104,503,727-104,576,021	protein coding
C10orf28(R3HCC1L)	ENSG00000166024	chr10: 99,894,387-100,004,654	protein coding
C10orf32	ENSG00000166275	chr10: 104,613,980-104,624,718	protein coding
C10orf62	ENSG00000203942	chr10: 99,349,450-99,350,690	protein coding
C10orf76	ENSG00000120029	chr10: 103,605,356-103,815,950	protein coding
C10orf95	ENSG00000120055	chr10: 104,209,594-104,211,300	protein coding
CALHM1	ENSG00000185933	chr10: 105,213,144-105,218,645	protein coding
CALHM2	ENSG00000138172	chr10: 105,206,543-105,212,660	protein coding
CALHM3	ENSG00000183128	chr10: 105,232,561-105,238,997	protein coding
CC2D2B	ENSG00000188649	chr10: 97,733,786-97,792,441	protein coding
CCDC147	ENSG00000120051	chr10: 106,113,522-106,214,848	protein coding
CCNJ	ENSG00000107443	chr10: 97,803,151-97,820,627	protein coding
CEP55	ENSG00000138180	chr10: 95,256,389-95,288,849	protein coding
CH25H	ENSG00000138135	chr10: 90,965,694-90,967,071	protein coding
CHUK	ENSG00000213341	chr10: 101,948,055-101,989,376	protein coding
CNNM1	ENSG00000119946	chr10: 101,088,856-101,154,087	protein coding
CNNM2	ENSG00000148842	chr10: 104,678,050-104,849,978	protein coding
COL17A1	ENSG00000065618	chr10: 105,791,044-105,845,760	protein coding
COX15	ENSG00000014919	chr10: 101,471,601-101,491,857	protein coding
CPEB3	ENSG00000107864	chr10: 93,806,449-94,050,844	protein coding
CPN1	ENSG00000120054	chr10: 101,801,950-101,841,634	protein coding
CRTAC1	ENSG00000095713	chr10: 99,624,757-99,790,585	protein coding
CUEDC2	ENSG00000107874	chr10: 104,183,002-104,192,418	protein coding
CUTC	ENSG00000119929	chr10: 101,462,315-101,515,891	protein coding
CWF19L1	ENSG00000095485	chr10: 101,992,055-102,027,437	protein coding
CYP17A1	ENSG00000148795	chr10: 104,590,288-104,597,290	protein coding
CYP26A1	ENSG00000095596	chr10: 94,833,232-94,837,647	protein coding
CYP26C1	ENSG00000187553	chr10: 94,821,021-94,828,454	protein coding
CYP2C18	ENSG00000108242	chr10: 96,443,251-96,495,947	protein coding
CYP2C19	ENSG00000165841	chr10: 96,447,911-96,613,017	protein coding
CYP2C8	ENSG00000138115	chr10: 96,796,530-96,829,254	protein coding
CYP2C9	ENSG00000138109	chr10: 96,698,415-96,749,147	protein coding
DNMBP	ENSG00000107554	chr10: 101,635,334-101,769,676	protein coding
DNTT	ENSG00000107447	chr10: 98,064,085-98,098,321	protein coding
DPCD	ENSG00000166171	chr10: 103,330,317-103,369,425	protein coding
ELOVL3	ENSG00000119915	chr10: 103,986,085-103,989,346	protein coding
ENTPD1	ENSG00000138185	chr10: 97,471,536-97,637,023	protein coding
ENTPD7	ENSG00000198018	chr10: 101,419,263-101,465,997	protein coding
ERLIN1	ENSG00000107566	chr10: 101,909,851-101,948,091	protein coding
EXOC6	ENSG00000138190	chr10: 94,590,935-94,819,250	protein coding
EXOSC1	ENSG00000171311	chr10: 99,195,899-99,205,774	protein coding
FAM178A	ENSG00000119906	chr10: 102,672,326-102,724,893	protein coding
FAM22A(NUTM2A)	ENSG00000184923	chr10: 88,985,205-88,996,665	protein coding
FAM22D(NUTM2D)	ENSG00000214562	chr10: 89,117,425-89,130,452	protein coding
FAM25A	ENSG00000188100	chr10: 88,780,063-88,784,487	protein coding
FAM35A	ENSG00000122376	chr10: 88,853,918-88,951,225	protein coding
FAS	ENSG00000026103	chr10: 90,750,414-90,775,542	protein coding
FBXL15	ENSG00000107872	chr10: 104,178,946-104,182,893	protein coding
FBXW4	ENSG00000107829	chr10: 103,370,423-103,455,052	protein coding
FGF8	ENSG00000107831	chr10: 103,529,899-103,535,854	protein coding
FGFBP3	ENSG00000174721	chr10: 93,666,346-93,669,240	protein coding
FRA10AC1	ENSG00000148690	chr10: 95,427,640-95,462,329	protein coding
FRAT1	ENSG00000165879	chr10: 99,079,022-99,081,672	protein coding
FRAT2	ENSG00000181274	chr10: 99,092,255-99,094,458	protein coding
GBF1	ENSG00000107862	chr10: 104,005,289-104,142,656	protein coding
GLUD1	ENSG00000148672	chr10: 88,810,243-88,854,623	protein coding
GOLGA7B	ENSG00000155265	chr10: 99,609,996-99,631,337	protein coding
GOT1	ENSG00000120053	chr10: 101,156,627-101,190,381	protein coding
GRID1	ENSG00000182771	chr10: 87,359,312-88,126,250	protein coding
GSTO1	ENSG00000148834	chr10: 105,995,114-106,027,217	protein coding
GSTO2	ENSG00000065621	chr10: 106,028,631-106,064,703	protein coding
HECTD2	ENSG00000165338	chr10: 93,170,096-93,274,586	protein coding
HELLS	ENSG00000119969	chr10: 96,305,547-96,373,662	protein coding
HHEX	ENSG00000152804	chr10: 94,447,945-94,455,403	protein coding
HIF1AN	ENSG00000166135	chr10: 102,288,829-102,319,755	protein coding
HOGA1	ENSG00000241935	chr10: 99,344,080-99,372,559	protein coding
HPS1	ENSG00000107521	chr10: 100,175,955-100,206,684	protein coding
HPS6	ENSG00000166189	chr10: 103,825,147-103,827,792	protein coding
HPSE2	ENSG00000172987	chr10: 100,218,875-100,995,619	protein coding
HTR7	ENSG00000148680	chr10: 92,500,578-92,617,671	protein coding
IDE	ENSG00000119912	chr10: 94,211,441-94,333,833	protein coding
IFIT1	ENSG00000185745	chr10: 91,152,303-91,163,745	protein coding
IFIT1B	ENSG00000204010	chr10: 91,137,813-91,144,962	protein coding
IFIT2	ENSG00000119922	chr10: 91,061,712-91,069,033	protein coding
IFIT3	ENSG00000119917	chr10: 91,087,651-91,100,728	protein coding
IFIT5	ENSG00000152778	chr10: 91,174,343-91,180,758	protein coding
INA	ENSG00000148798	chr10: 105,036,920-105,050,108	protein coding
ITPRIP	ENSG00000148841	chr10: 106,071,894-106,098,162	protein coding
KAZALD1	ENSG00000107821	chr10: 102,821,598-102,827,888	protein coding
KCNIP2	ENSG00000120049	chr10: 103,585,731-103,603,677	protein coding
KIF11	ENSG00000138160	chr10: 94,353,043-94,415,150	protein coding
KIF20B	ENSG00000138182	chr10: 91,461,367-91,534,700	protein coding
KLLN	ENSG00000227268	chr10: 89,618,918-89,623,194	protein coding
LBX1	ENSG00000138136	chr10: 102,986,733-102,989,551	protein coding
LCOR	ENSG00000196233	chr10: 98,592,017-98,740,800	protein coding
LDB1	ENSG00000198728	chr10: 103,867,317-103,880,210	protein coding
LDB3	ENSG00000122367	chr10: 88,428,206-88,495,825	protein coding
LGI1	ENSG00000108231	chr10: 95,517,566-95,557,916	protein coding
LIPA	ENSG00000107798	chr10: 90,973,326-91,174,314	protein coding
LIPF	ENSG00000182333	chr10: 90,424,198-90,438,571	protein coding
LIPJ	ENSG00000204022	chr10: 90,346,510-90,366,733	protein coding
LIPK	ENSG00000204021	chr10: 90,484,301-90,512,543	protein coding
LIPM	ENSG00000173239	chr10: 90,562,487-90,580,303	protein coding
LIPN	ENSG00000204020	chr10: 90,521,163-90,537,999	protein coding
LOXL4	ENSG00000138131	chr10: 100,007,447-100,028,007	protein coding
LZTS2	ENSG00000107816	chr10: 102,756,375-102,767,593	protein coding
MARCH5	ENSG00000198060	chr10: 94,050,920-94,113,721	protein coding
MARVELD1	ENSG00000155254	chr10: 99,472,930-99,477,907	protein coding
MGEA5	ENSG00000198408	chr10: 103,544,200-103,578,696	protein coding
MINPP1	ENSG00000107789	chr10: 89,264,632-89,313,217	protein coding
MMRN2	ENSG00000173269	chr10: 88,695,297-88,729,238	protein coding
MMS19	ENSG00000155229	chr10: 99,218,081-99,258,551	protein coding
MORN4	ENSG00000171160	chr10: 99,374,310-99,393,344	protein coding
MRPL43	ENSG00000055950	chr10: 102,729,215-102,747,272	protein coding
MYOF	ENSG00000138119	chr10: 95,066,186-95,242,074	protein coding
NDUFB8	ENSG00000166136	chr10: 102,267,203-102,289,757	protein coding
NEURL(NEURL1)	ENSG00000107954	chr10: 105,253,736-105,352,309	protein coding
NFKB2	ENSG00000077150	chr10: 104,153,867-104,162,281	protein coding
NKX2-3	ENSG00000119919	chr10: 101,292,690-101,296,278	protein coding
NOC3L	ENSG00000173145	chr10: 96,075,004-96,122,716	protein coding
NOLC1	ENSG00000166197	chr10: 103,911,933-103,923,627	protein coding
NPM3	ENSG00000107833	chr10: 103,541,082-103,543,170	protein coding
NT5C2	ENSG00000076685	chr10: 104,845,940-104,953,056	protein coding
O3FAR1(FFAR4)	ENSG00000186188	chr10: 95,326,422-95,364,237	protein coding
OBFC1	ENSG00000107960	chr10: 105,642,300-105,677,963	protein coding
OPALIN	ENSG00000197430	chr10: 98,102,973-98,119,092	protein coding
OPN4	ENSG00000122375	chr10: 88,414,314-88,426,605	protein coding
PANK1	ENSG00000152782	chr10: 91,342,745-91,405,215	protein coding
PAPSS2	ENSG00000198682	chr10: 89,419,370-89,507,462	protein coding
PAX2	ENSG00000075891	chr10: 102,495,360-102,589,698	protein coding
PCGF5	ENSG00000180628	chr10: 92,979,908-93,044,088	protein coding
PCGF6	ENSG00000156374	chr10: 105,062,553-105,110,891	protein coding
PDCD11	ENSG00000148843	chr10: 105,156,405-105,206,049	protein coding
PDE6C	ENSG00000095464	chr10: 95,372,345-95,425,767	protein coding
PDLIM1	ENSG00000107438	chr10: 96,997,329-97,050,781	protein coding
PDZD7	ENSG00000186862	chr10: 102,767,440-102,790,890	protein coding
PGAM1	ENSG00000171314	chr10: 99,185,917-99,193,198	protein coding
PI4K2A	ENSG00000155252	chr10: 99,344,131-99,436,191	protein coding
PIK3AP1	ENSG00000155629	chr10: 98,353,069-98,480,271	protein coding
PITX3	ENSG00000107859	chr10: 103,989,943-104,001,231	protein coding
PKD2L1	ENSG00000107593	chr10: 102,047,903-102,090,243	protein coding
PLCE1	ENSG00000138193	chr10: 95,753,746-96,092,580	protein coding
POLL	ENSG00000166169	chr10: 103,338,639-103,348,027	protein coding
PPP1R3C	ENSG00000119938	chr10: 93,388,199-93,392,811	protein coding
PPRC1	ENSG00000148840	chr10: 103,892,787-103,910,082	protein coding
PSD	ENSG00000059915	chr10: 104,162,376-104,181,296	protein coding
PTEN	ENSG00000171862	chr10: 89,622,870-89,731,687	protein coding
PYROXD2	ENSG00000119943	chr10: 100,143,322-100,174,941	protein coding
RBP4	ENSG00000138207	chr10: 95,351,444-95,361,501	protein coding
RNLS	ENSG00000184719	chr10: 90,033,621-90,344,287	protein coding
RPP30	ENSG00000148688	chr10: 92,631,473-92,668,312	protein coding
RRP12	ENSG00000052749	chr10: 99,116,115-99,161,127	protein coding
SCD	ENSG00000099194	chr10: 102,106,881-102,124,591	protein coding
SEC31B	ENSG00000075826	chr10: 102,246,399-102,289,628	protein coding
SEMA4G	ENSG00000095539	chr10: 102,729,275-102,745,628	protein coding
SFR1	ENSG00000156384	chr10: 105,881,816-105,886,143	protein coding
SFRP5	ENSG00000120057	chr10: 99,526,508-99,531,709	protein coding
SFXN2	ENSG00000156398	chr10: 104,474,295-104,503,249	protein coding
SFXN3	ENSG00000107819	chr10: 102,790,991-102,800,998	protein coding
SH3PXD2A	ENSG00000107957	chr10: 105,348,285-105,615,301	protein coding
SLC16A12	ENSG00000152779	chr10: 91,190,051-91,316,398	protein coding
SLC25A28	ENSG00000155287	chr10: 101,370,282-101,380,366	protein coding
SLC35G1	ENSG00000176273	chr10: 95,653,730-95,715,819	protein coding
SLIT1	ENSG00000187122	chr10: 98,757,795-98,945,677	protein coding
SLK	ENSG00000065613	chr10: 105,726,959-105,788,991	protein coding
SNCG	ENSG00000173267	chr10: 88,718,375-88,723,017	protein coding
SORBS1	ENSG00000095637	chr10: 97,071,528-97,321,171	protein coding
SORCS1	ENSG00000108018	chr10: 108,333,421-108,924,292	protein coding
SORCS3	ENSG00000156395	chr10: 106,400,859-107,024,993	protein coding
STAMBPL1	ENSG00000138134	chr10: 90,639,491-90,734,910	protein coding
SUFU	ENSG00000107882	chr10: 104,263,744-104,393,292	protein coding
TAF5	ENSG00000148835	chr10: 105,127,724-105,148,822	protein coding
TBC1D12	ENSG00000108239	chr10: 96,162,261-96,295,687	protein coding
TCTN3	ENSG00000119977	chr10: 97,423,158-97,453,900	protein coding
TLL2	ENSG00000095587	chr10: 98,124,363-98,273,675	protein coding
TLX1	ENSG00000107807	chr10: 102,889,257-102,897,545	protein coding
TLX1NB	ENSG00000236311	chr10: 102,849,078-102,890,883	protein coding
TM9SF3	ENSG00000077147	chr10: 98,277,866-98,347,209	protein coding
TMEM180	ENSG00000138111	chr10: 104,221,149-104,236,802	protein coding
TNKS2	ENSG00000107854	chr10: 93,558,069-93,625,033	protein coding
TRIM8	ENSG00000171206	chr10: 104,404,253-104,418,164	protein coding
UBTD1	ENSG00000165886	chr10: 99,258,625-99,330,966	protein coding
USMG5	ENSG00000173915	chr10: 105,148,798-105,156,223	protein coding
WAPAL	ENSG00000062650	chr10: 88,195,013-88,281,572	protein coding
WDR96	ENSG00000197748	chr10: 105,889,646-105,992,120	protein coding
WNT8B	ENSG00000075290	chr10: 102,222,798-102,243,501	protein coding
ZDHHC16	ENSG00000171307	chr10: 99,205,927-99,217,127	protein coding
ZFYVE27	ENSG00000155256	chr10: 99,496,878-99,520,664	protein coding
CFL1P1	ENSG00000223820	chr10: 89,577,685-89,605,369	pseudogene
SNORA12	ENSG00000212464	chr10: 101,996,913-101,997,059	small nucleolar RNA (snoRNA)
RNU1-19P	ENSG00000200176	chr10: 88,649,326-88,649,490	small nuclear RNA (snRNA)
PIPSL	ENSG00000180764	chr10: 95,717,948-95,721,297	transcribed_processed_pseudogene
BMS1P3	ENSG00000240089	chr10: 88,752,010-88,760,192	transcribed_unprocessed_pseudogene
CTSL1P1(CTSLP1)	ENSG00000236417	chr10: 89,146,442-89,149,960	unprocessed_pseudogene
CYP2C59P	ENSG00000228460	chr10: 96,766,883-96,767,313	unprocessed_pseudogene
IFIT6P	ENSG00000224289	chr10: 91,122,051-91,123,244	unprocessed_pseudogene

## Sheet: Table S3
Table S3 Gene Ontology (GO) analysis of genes within the CNVR: categorization by biological pathway (BP)
Category	Term	Count	%	P-Value	-Log(P-value)	Genes
GOTERM_BP_FAT	Wnt signaling pathway	9	4.34783	6.42444e-05	4.19216	SFRP5, HHEX, LZTS2, LDB1, BTRC, FBXW4, FRAT1, FRAT2, WNT8B
GOTERM_BP_FAT	oxidation reduction	17	8.21256	0.000798418	3.09777	RNLS, ALDH18A1, CYP2C19, NDUFB8, PYROXD2, CYP2C9, CYP2C18, SCD, GLUD1, CYP2C8, CYP26A1, CYP17A1, CYP26C1, HIF1AN, CH25H, LOXL4, COX15
GOTERM_BP_FAT	spleen development	4	1.93237	0.000892934	3.04918	NFKB2, FAS, TLX1, NKX2-3
GOTERM_BP_FAT	lipid catabolic process	7	3.38164	0.00860223	2.06539	PLCE1, LIPA, LIPK, LIPM, LIPN, LIPJ, LIPF
GOTERM_BP_FAT	positive regulation of insulin secretion	3	1.44928	0.0142037	1.8476	RBP4, GLUD1, MGEA5
GOTERM_BP_FAT	organic acid biosynthetic process	6	2.89855	0.0212665	1.6723	ALDH18A1, CH25H, ELOVL3, GLUD1, SCD, GSTO1
GOTERM_BP_FAT	carboxylic acid biosynthetic process	6	2.89855	0.0212665	1.6723	ALDH18A1, CH25H, ELOVL3, GLUD1, SCD, GSTO1
GOTERM_BP_FAT	cellular hormone metabolic process	4	1.93237	0.0222902	1.65189	RBP4, CYP17A1, CYP26C1, CYP26A1
GOTERM_BP_FAT	retinoid metabolic process	3	1.44928	0.0227214	1.64356	RBP4, CYP26C1, CYP26A1
GOTERM_BP_FAT	diterpenoid metabolic process	3	1.44928	0.0227214	1.64356	RBP4, CYP26C1, CYP26A1
GOTERM_BP_FAT	positive regulation of peptide secretion	3	1.44928	0.0227214	1.64356	RBP4, GLUD1, MGEA5
GOTERM_BP_FAT	vitamin A metabolic process	3	1.44928	0.0227214	1.64356	RBP4, CYP26C1, CYP26A1
GOTERM_BP_FAT	hormone metabolic process	5	2.41546	0.0231533	1.63539	RBP4, CYP17A1, CYP26C1, IDE, CYP26A1
GOTERM_BP_FAT	terpenoid metabolic process	3	1.44928	0.0265886	1.5753	RBP4, CYP26C1, CYP26A1
GOTERM_BP_FAT	retinoic acid catabolic process	2	0.966184	0.0302943	1.51864	CYP26C1, CYP26A1
GOTERM_BP_FAT	iron ion transport	3	1.44928	0.0350467	1.45535	SFXN3, SLC25A28, SFXN2
GOTERM_BP_FAT	transition metal ion transport	4	1.93237	0.0359046	1.44485	SFXN3, SLC25A28, SFXN2, CUTC
GOTERM_BP_FAT	axis specification	3	1.44928	0.0373038	1.42825	LDB1, FRAT1, BMPR1A
GOTERM_BP_FAT	vitamin metabolic process	4	1.93237	0.0412042	1.38506	RBP4, CYP26C1, CYP26A1, GSTO1
GOTERM_BP_FAT	fat-soluble vitamin metabolic process	3	1.44928	0.0443957	1.35266	RBP4, CYP26C1, CYP26A1
GOTERM_BP_FAT	secondary metabolic process	4	1.93237	0.0468755	1.32905	RBP4, CYP26C1, AS3MT, CYP26A1

## Sheet: Table S4
Table S4 Gene Ontology (GO) analysis of genes within the CNVR: categorization by cellular compartment (CC)
Category	Term	Count	%	P-Value	-Log(P-value)	Genes
GOTERM_CC_FAT	centrosome	10	4.83092	0.000493469	3.30674	PCGF5, SNCG, LZTS2, BLOC1S2, ACTR1A, KIF20B, CEP55, PAX2, MYOF, TNKS2
GOTERM_CC_FAT	microtubule organizing center	10	4.83092	0.00117338	2.93056	PCGF5, SNCG, LZTS2, BLOC1S2, ACTR1A, KIF20B, CEP55, PAX2, MYOF, TNKS2
GOTERM_CC_FAT	microsome	9	4.34783	0.00303778	2.51744	PPP1R3C, CYP26C1, CYP2C19, CYP2C18, CYP2C9, CYP2C8, PI4K2A, CYP26A1, TNKS2
GOTERM_CC_FAT	vesicular fraction	9	4.34783	0.00362606	2.44056	PPP1R3C, CYP26C1, CYP2C19, CYP2C18, CYP2C9, CYP2C8, PI4K2A, CYP26A1, TNKS2
GOTERM_CC_FAT	microtubule organizing center part	4	1.93237	0.0196524	1.70659	BLOC1S2, CEP55, PAX2, TNKS2
GOTERM_CC_FAT	endoplasmic reticulum membrane	8	3.86473	0.0207595	1.68278	CYP17A1, CYP26C1, CYP2C19, CYP2C18, CYP2C9, CYP2C8, CYP26A1, ERLIN1
GOTERM_CC_FAT	microtubule cytoskeleton	12	5.7971	0.0254231	1.59477	PCGF5, SNCG, LZTS2, KIF11, BLOC1S2, ACTR1A, KIF20B, CEP55, PAX2, MYOF, TNKS2, ARL3
GOTERM_CC_FAT	endoplasmic reticulum part	9	4.34783	0.0263714	1.57887	MINPP1, CYP17A1, CYP26C1, CYP2C19, CYP2C18, CYP2C9, CYP2C8, CYP26A1, ERLIN1
GOTERM_CC_FAT	nuclear envelope-endoplasmic reticulum network	8	3.86473	0.0269157	1.56999	CYP17A1, CYP26C1, CYP2C19, CYP2C18, CYP2C9, CYP2C8, CYP26A1, ERLIN1
GOTERM_CC_FAT	organelle membrane	19	9.17874	0.0306808	1.51313	ALDH18A1, CYP2C19, CYP2C18, CYP2C9, NDUFB8, SCD, CYP2C8, CYP26A1, ERLIN1, SFXN2, MARCH5, CYP17A1, PLCE1, USMG5, CYP26C1, GBF1, PI4K2A, SLC25A28, COX15
GOTERM_CC_FAT	endoplasmic reticulum	17	8.21256	0.0363227	1.43982	CALHM1, MINPP1, SEC31B, CYP2C19, CYP2C18, NDUFB8, CYP2C9, SCD, CYP2C8, CYP26A1, ERLIN1, PKD2L1, CYP17A1, ZDHHC16, CYP26C1, CH25H, ELOVL3
GOTERM_CC_FAT	endomembrane system	14	6.76329	0.057502	1.24032	CYP2C19, CYP2C9, CYP2C18, SCD, CYP2C8, CYP26A1, ERLIN1, TNKS2, PLCE1, CYP17A1, CYP26C1, GBF1, PI4K2A, MYOF

## Sheet: Table S5
Table S5 Gene Ontology (GO) analysis of genes within the CNVR: categorization by molecular function (MF)
Category	Term	Count	%	P-Value	-Log(P-value)	Genes
GOTERM_MF_FAT	iron ion binding	13	6.28019	2.1248e-05	4.67268	CYP2C19, CYP2C9, CYP2C18, SCD, CYP2C8, SFXN3, CYP26A1, SFXN2, CYP17A1, HIF1AN, CYP26C1, CH25H, SLC25A28
GOTERM_MF_FAT	oxygen binding	6	2.89855	3.99426e-05	4.39856	CYP17A1, CYP2C19, CYP2C18, CYP2C9, CYP2C8, CYP26A1
GOTERM_MF_FAT	heme binding	7	3.38164	0.000779854	3.10799	CYP17A1, CYP26C1, CYP2C19, CYP2C18, CYP2C9, CYP2C8, CYP26A1
GOTERM_MF_FAT	retinoid binding	4	1.93237	0.000842703	3.07433	RBP4, CYP26C1, CYP26A1, OPN4
GOTERM_MF_FAT	tetrapyrrole binding	7	3.38164	0.00108899	2.96297	CYP17A1, CYP26C1, CYP2C19, CYP2C18, CYP2C9, CYP2C8, CYP26A1
GOTERM_MF_FAT	isoprenoid binding	4	1.93237	0.0011075	2.95566	RBP4, CYP26C1, CYP26A1, OPN4
GOTERM_MF_FAT	steroid hydroxylase activity	3	1.44928	0.0078309	2.10619	CYP17A1, CYP2C18, CH25H
GOTERM_MF_FAT	electron carrier activity	7	3.38164	0.0148881	1.82716	CYP17A1, CYP26C1, CYP2C19, CYP2C18, CYP2C9, CYP2C8, CYP26A1
GOTERM_MF_FAT	(S)-limonene 7-monooxygenase activity	2	0.966184	0.017943	1.7461	CYP2C19, CYP2C9
GOTERM_MF_FAT	4-hydroxyacetophenone monooxygenase activity	2	0.966184	0.017943	1.7461	CYP2C19, CYP2C9
GOTERM_MF_FAT	(S)-limonene 6-monooxygenase activity	2	0.966184	0.017943	1.7461	CYP2C19, CYP2C9
GOTERM_MF_FAT	oxidoreductase activity, acting on paired donors, with incorporation or reduction of molecular oxygen, reduced flavin or flavoprotein as one donor, and incorporation of one atom of oxygen	3	1.44928	0.0297209	1.52694	CYP2C18, CYP2C9, CYP2C8
GOTERM_MF_FAT	ATP binding	21	10.1449	0.0406803	1.39062	BTAF1, ALDH18A1, KIF11, ACTA2, GLUD1, IDE, C10ORF129, C10ORF2, ATAD1, NOLC1, SLK, PANK1, ACTR1A, PI4K2A, KIF20B, ABCC2, ENTPD1, PAPSS2, CHUK, HELLS, BMPR1A
GOTERM_MF_FAT	bisphosphoglycerate phosphatase activity	2	0.966184	0.0442608	1.35398	MINPP1, PGAM1
GOTERM_MF_FAT	adenyl ribonucleotide binding	21	10.1449	0.0458115	1.33903	BTAF1, ALDH18A1, KIF11, ACTA2, GLUD1, IDE, C10ORF129, C10ORF2, ATAD1, NOLC1, SLK, PANK1, ACTR1A, PI4K2A, KIF20B, ABCC2, ENTPD1, PAPSS2, CHUK, HELLS, BMPR1A
GOTERM_MF_FAT	purine nucleoside binding	22	10.628	0.0484286	1.3149	BTAF1, ALDH18A1, KIF11, ACTA2, GLUD1, IDE, C10ORF129, C10ORF2, ATAD1, ARL3, NOLC1, SLK, PANK1, ACTR1A, PI4K2A, KIF20B, ABCC2, ENTPD1, PAPSS2, CHUK, HELLS, BMPR1A
GOTERM_MF_FAT	nucleoside binding	22	10.628	0.0514783	1.28838	BTAF1, ALDH18A1, KIF11, ACTA2, GLUD1, IDE, C10ORF129, C10ORF2, ATAD1, ARL3, NOLC1, SLK, PANK1, ACTR1A, PI4K2A, KIF20B, ABCC2, ENTPD1, PAPSS2, CHUK, HELLS, BMPR1A
GOTERM_MF_FAT	retinoic acid binding	2	0.966184	0.052877	1.27673	CYP26C1, CYP26A1
GOTERM_MF_FAT	neurotransmitter binding	4	1.93237	0.0660231	1.1803	HTR7, IDE, SORCS1, SORCS3
GOTERM_MF_FAT	adenyl nucleotide binding	21	10.1449	0.0711153	1.14804	BTAF1, ALDH18A1, KIF11, ACTA2, GLUD1, IDE, C10ORF129, C10ORF2, ATAD1, NOLC1, SLK, PANK1, ACTR1A, PI4K2A, KIF20B, ABCC2, ENTPD1, PAPSS2, CHUK, HELLS, BMPR1A
GOTERM_MF_FAT	transcription factor binding	9	4.34783	0.0918891	1.03674	MMS19, HHEX, PDCD11, LDB1, PDLIM1, NFKB2, ANKRD1, LCOR, SUFU

## Sheet: Table S6
Table S6 KEGG pathway analysis of genes within the CNVR
Category	Term	Count	%	P-Value	-Log(P-value)	Benjamini
KEGG_PATHWAY	Retinol metabolism	6	2.89855	0.000260074	3.5849	0.0216121
KEGG_PATHWAY	Metabolism of xenobiotics by cytochrome P450	6	2.89855	0.000427571	3.36899	0.0178014
KEGG_PATHWAY	Drug metabolism	6	2.89855	0.000498363	3.30245	0.0138607
KEGG_PATHWAY	Linoleic acid metabolism	4	1.93237	0.00323958	2.48951	0.0658717
KEGG_PATHWAY	Arachidonic acid metabolism	4	1.93237	0.0221639	1.65435	0.313769
KEGG_PATHWAY	Wnt signaling pathway	5	2.41546	0.0794543	1.09988	0.686213

## Sheet: Table S7
Table S7 Wnt receptor signaling pathway–related genes within the CNVR detected in this study
Gene Name	NCBI Gene ID	Ensembl Gene ID	Gene Start (bp)	Gene End (bp)	Description
SFRP5	6425	ENSG00000120057	97766751	97771999	secreted frizzled-related protein 5 [Source:HGNC Symbol;Acc:10779]
HHEX	3087	ENSG00000152804	92689924	92695651	hematopoietically expressed homeobox [Source:HGNC Symbol;Acc:4901]
LZTS2	84445	ENSG00000107816	100998384	101007836	leucine zipper, putative tumor suppressor 2 [Source:HGNC Symbol;Acc:29381]
LDB1	8861	ENSG00000198728	102107566	102120453	LIM domain binding 1 [Source:HGNC Symbol;Acc:6532]
BTRC	8945	ENSG00000166167	101354033	101557321	beta-transducin repeat containing E3 ubiquitin protein ligase [Source:HGNC Symbol;Acc:1144]
FBXW4	6468	ENSG00000107829	101610664	101694986	F-box and WD repeat domain containing 4 [Source:HGNC Symbol;Acc:10847]
FRAT1	10023	ENSG00000165879	97319265	97321915	frequently rearranged in advanced T-cell lymphomas [Source:HGNC Symbol;Acc:3944]
FRAT2	23401	ENSG00000181274	97332497	97334701	frequently rearranged in advanced T-cell lymphomas 2 [Source:HGNC Symbol;Acc:16048]
WNT8B	7479	ENSG00000075290	100463055	100483642	wingless-type MMTV integration site family, member 8B [Source:HGNC Symbol;Acc:12789]
